# Supplementary material for: Molecular mechanisms of fat deposition: IL-6 is a hub gene in fat lipolysis, comparing thin-tailed with fat-tailed sheep breeds
Source: Arch Anim Breed. 2021 Feb 17;64(1):53–68. doi: 10.5194/aab-64-53-2021 (PMC8130542; doi:10.5194/aab-64-53-2021)
Supplement: The supplement related to this article is available online at: https://doi.org/10.5194/aab-64-53-2021-supplement. [file aab-64-53-supplement.zip]

Archive with 8 entries (7 files):
- aab-64-53-2021-supplement-title-page.pdf
- Supplementary/
- Supplementary/S5.xlsx
- Supplementary/S1.xlsx
- Supplementary/S2.xlsx
- Supplementary/S6.xlsx
- Supplementary/S4.xlsx
- Supplementary/S3.xlsx
